# Supplementary material for: Systematic review of evidence for the impact and effectiveness of the 1-3-7 strategy for malaria elimination
Source: Malar J. 2024 Dec 18;23:371. doi: 10.1186/s12936-024-05200-w (PMC11657205; doi:10.1186/s12936-024-05200-w)
Supplement: Supplementary file 3 — Supplementary material 3. [file 12936_2024_5200_MOESM3_ESM.xlsx]

## Sheet: Sheet1
	Reference no.	In-text citation	Country	Region	Study Period		1-3-7/	Measure of Implementation	Measure of Impact
						Quantitative
						Qualitative/	Adaptation
						Both
	6	Zhou SS, et al. (2015)	China	-	2013-14	Quantitative	1-3-7	% of cases reported within 1 day	No of cases
								% of cases investigated within 3 days
								% of foci investigated within 7 days
	9	Kheang ST, et al. (2020)	Cambodia	Sampov, Loun	2015-18	Both	1-3-7 (frequently 1-2-2/1-3-3)	-	No of cases
									Parasite incidence in the region
	10	Sudathip P, et al. (2022)	Thailand	-	2017-21	Quantitative	1-3-7	% of cases reported within 1 day	-
								% of cases investigated within 3 days
								% of foci investigated within 7 days
	11	Aung PP, et al. (2020)	Myanmar	Yangon, Bago, Mandalay and Magway Regions, Mon State and Nay Pyi Taw	2016-17	Qualitative	Adapted:	-	%ge responses to survey
							Case notification within 1 day
							Case investigation within 3 days of diagnosis
							Active case detection & control within 7 days
	20	Feng J, Tu H, et al. (2018)	China	-	2010-15	Quantitative	1-3-7	% of cases where RACD was performed	No of cases reported
	21	Feng J, Zhang L, et al. (2018)	China	-	2010-16	Quantitative	1-3-7	-	No of cases reported
	22	Routledge I, et al. (2020)	China	Yunnan	2011-16	Quantitative	1-3-7	% of cases investigated within 3 days	Rc measurements
								% of foci investigated within 7 days
	23	Sudathip P, et al. (2021)	Thailand	-	2013-19	Quantitative	1-3-7	% of cases reported within 1 day	No of active foci
								% of cases investigated within 3 days	No of cases
								% of foci investigated within 7 days
	24	Baliga BS, et al. (2019)	India	Mangaluru, Karnataka	2015-16	Quantitative	Adapted:	% of cases investigated within 3 days	No of cases
							Case notification within 1 day
							Case investigation within 3 days of diagnosis
							Active case detection & control within 7 days
							Radical treatment within 14 days
	25	Huang F, et al. 2021	China	Myanmar border	2013-19	Quantitative	1-3-7	% of cases reported within 1 day	No of cases
								% of cases investigated within 3 days
								% of foci investigated within 7 days
	26	Cao J, et al. (2022)	China	Jiangsu	2001-20	Both	1-3-7	% of cases reported within 1 day	No of cases
								% of cases investigated within 3 days
								% of foci investigated within 7 days
	27	Li X-H, et al. (2021)	China	Yunnan	1950-2020	Both	1-3-7	% of cases reported within 1 day	-
								% of cases investigated within 3 days
								% of foci investigated within 7 days
	28	Feng X, et al. (2014)	China	-	2010-20	Both	1-3-7	% of cases reported within 1 day	-
								% of cases investigated within 3 days
	29	Wang D, et al. (2017)	China	Myanmar border	2015-18	Both	1-3-7	% of cases investigated within 3 days	-
								% of foci investigated within 7 days
	30	Feng J, et al. (2016)	China	Myanmar border	2005-14	Quantitative	1-3-7	% of cases investigated within 3 days	No of cases
	31	Lertpiriyasuwat C, et al. (2021)	Thailand	-	2017-20	Both	1-3-7	% of cases reported within 1 day	-
								% of cases investigated within 3 days
								% of foci investigated within 7 days
	32	Kyaw AMM, et al. (2018)	Myanmar	Yangon,	2016	Quantitative	Adapted:	% of cases investigated within 3 days	-
				Bago-East,			Case notification within 1 day	% of foci investigated within 7 days
				Mon region/states			Case investigation within 3 days of diagnosis
							Active case detection & control within 7 days
	33	Oo NWH, et al. (2023)	Vietnam	-	2017-21		Case notification and investigation within 2 days	% of cases reported and % of cases investigated within 2 days	-
							Focus investigation within 7 days
						Both
	34	Mkali HR, et al. (2023)	Tanzania	Zanzibar	2012-21			% of cases reported within 1 day
						Quantitative	Case notification within 24 hrs	% of cases investigated within 3 days
							Household visit within 3 days	% of foci investigated within 7 days
							Focus investigation within 7 days
	35	Lin K, et al. (2017)	China	Guangxi Zhuang	2004-15	Quantitative	1-3-7	-	No of cases reported
	36	Wang T, et al. (2019)	China	Shanxi	2013-18	Quantitative	1-3-7	-	No of days between fever onset and healthcare seeking and diagnosis
	37	Kong X, et al. (2017)	China	Shandong	2005-15	Quantitative	1-3-7	-	No of cases
	38	Cao Y, et al. (2020)	China	Jiangsu	2016	Qualitative	1-3-7	-	%ge responses to survey
	39	Suwannarong K, et al. (2023)	Thailand		2021-22			-	-
				Kanchanaburi, Mae Hong Son, Tak, Ubon Ratchathani
						Qualitative	1-3-7
	40	Lai S, et al. (2019)	China	-	2011-16	Quantitative	1-3-7	-	No of cases reported
	41	Lu G, et al. (2016)	China	Gansu	2014	Qualitative	1-3-7	-	%ge responses to survey
	44	Cao J, et al. (2014)	China	-	2012-13	Both	1-3-7	% of cases investigated within 3 days	-
	45	Cao J, et al. (2022)	China	Jiangsu	2010-20	Both	1-3-7	-	No of cases
	46	Chen JH, et al. (2021)	China	-	1950-2020	Quantitative	1-3-7	-	No of cases
	47	Sudathip P, et al. (2019)	Thailand	-	1960-2019	Quantitative	1-3-7	-	No of tests administered and positive results reported by malaria cinics
	48	Kitchakarn S, et al. (2023)	Thailand		2015-21			-	-
						Quantitative	1-3-7
