# Supplementary material for: Systematic review of evidence for the impact and effectiveness of the 1-3-7 strategy for malaria elimination
Source: Malar J. 2024 Dec 18;23:371. doi: 10.1186/s12936-024-05200-w (PMC11657205; doi:10.1186/s12936-024-05200-w)
Supplement: Supplementary file 4 — Supplementary material 4. [file 12936_2024_5200_MOESM4_ESM.xlsx]

## Sheet: Sheet1
Paper Reference No	In-text citation	Title	Timeperiod	active foci before	active foci after	case incidence before	case incidence after	mortality rates before	mortality rates after	Cases reported in 1 day	3 day	7 days	Other
6	Zhou SS, et al. (2015)	China's 1-3-7 surveillance and response strategy for malaria elimination: Is case reporting, investigation and foci response happening according to plan?	2013-14							1	97 %	96.3
9	Kheang ST, et al. (2020)	Malaria elimination using the 1-3-7 approach: lessons from Sampov Loun, Cambodia	2015-18			519	181			50% to 100%	20% to 100%	35% to ~100%	annual parasite incidence (API) in the district fell from 3.21 per 1000 population to 1.06 per 1000 population
10	Sudathip P, et al. (2022)	Assessing Thailand's 1-3-7 surveillance strategy in accelerating malaria elimination	2017-21							18.2% in October 2016 to 80.7% in September 2021	73.8% in October 2016 to 97.8% by September 2021	56.5% in October 2016 to 83.2% by September 2021
11	Aung PP, et al. (2020)	Challenges in early phase of implementing the 1-3-7 surveillance and response approach in malaria elimination setting: A field study from Myanmar	2016-17
20	Feng J, et al. (2018)	Mapping transmission foci to eliminate malaria in the People's Republic of China, 2010-2015: A retrospective analysis	2010-15			4262	39					all the active foci and 80.2% of the residual non-active foci
21	Feng J, Zhang L, et al. (2018)	Ready for malaria elimination: zero indigenous case reported in the People's Republic of China	2010-16			4262	3
22	Routledge I, et al. (2020)	Tracking progress towards malaria elimination in China: Individual-level estimates of transmission and its spatiotemporal variation using a diffusion network approach	2011-16								roughly 55% in 2011 to almost 100% by 2013	50% of foci investigated by the end of 2013 by 2015,increased to an estimated 96%
23	Sudathip, et al. (2021)	A foci cohort analysis to monitor successful and persistent foci under Thailand's Malaria Elimination Strategy	2013-19	2227	700	autochthonous cases: 17553	3787			80% adherence	80% adherence	80% adherence
24	Baliga BS, et al. (2019)	Indigenously developed digital handheld Android-based Geographic Information System (GIS)-tagged tablets (TABs) in malaria elimination programme in Mangaluru city, Karnataka, India	2015-16							36% in 24h// 80% within 72 h and only 24% of cases were reported later than 72 h
25	Huang F, et al. (2021)	Epidemiologic Analysis of Efforts to Achieve and Sustain Malaria Elimination along the China–Myanmar Border	2013-19			465	148			all	95.6% (8 of 18 counties 100%)	97.9% (381/389) in 10 counties
26	Cao Y, et al. (2022)	Improving the surveillance and response system to achieve and maintain malaria elimination: a retrospective analysis in Jiangsu Province, China	2001-20			all ready eliminated in jiangsu when brought in --> 198 imported in 2012	to 90 imported in 2020			1,502 (61.9%) diagnosed on day 1// 100% reported	0.994	0.983
27	Li X-H, et al. (2021)	Seven decades towards malaria elimination in Yunnan, China	1950-2020							> 99.8%		0.94
28	Feng X, et al. (2014)	Surveillance and response to drive the national malaria elimination program	2010-20							All	4,065 cases (98.05%)
29	Wang D, et al. (2017)	Adapting the local response for malaria elimination through evaluation of the 1-3-7 system performance in the China-Myanmar border region	2015-18								212/260
30	Feng J, et al. (2016)	Towards malaria elimination: Monitoring and evaluation of the "1-3-7" approach at the China-Myanmar border	2005-14								96.3% on average in the 18 counties, with 92.4% in 2013 and 99.7% in 2014
31	Lertpiriyasuwat C, et al. (2021)	Implementation and success factors from Thailand's 1-3-7 surveillance strategy for malaria elimination	2017-20							24.4% to 87.8%	58.0% to 94.7%	37.9% to 84.1%
32	Kyaw AMM, et al. (2018)	"Alert-Audit-Act": Assessment of surveillance and response strategy for malaria elimination in three low-endemic settings of Myanmar in 2016	2016	-	-	-	-	-	-		298/312	201/208
33	Oo NWH, et al. (2023)	Performance and feasibility of reactive surveillance and response strategies for malaria elimination in Vietnam: a mixed-methods study	2017-21							0.837		0.794
34	Mkali HR, et al. (2023)	How Real-Time Case-Based Malaria Surveillance Helps Zanzibar Get a Step Closer to Malaria Elimination: Description of Operational Platform and Resources.	2012-21							36.1% to 72.7%	79.5% to 91.8%	59.8% to 92,4%
35	Lin K, et al. (2017)	Malaria in the Guangxi Zhuang Autonomous Region in China: A Twelve-Year Surveillance Data Study	2004-15			30 P. vivax - 2012 lowest cases in 2008 (N = 48)	107 P. vivax - 2013 increased + peaked in 2013 (1251 in GuangXi) - because of the malaria outbreak affecting the returning workers from Ghana in Shanglin County
36	Wang T, et al. (2019)	Monitoring and evaluation of intervals from onset of fever to diagnosis before "1-3-7" approach in malaria elimination: A retrospective study in Shanxi Province, China from 2013 to 2018	2013-18
37	Kong X, et al. (2017)	Malaria control and prevention towards elimination: data from an eleven-year surveillance in Shandong Province, China	2005-15			1564 total malaria cases from 2005 - 15 (peak 104 in 2007)	lowest in 2012 at 74
38	Cao Y, et al. (2020)	Malaria elimination in China: Improving county-level malaria personnel knowledge of the 1-3-7 strategy through tabletop exercises	2016										Knowledge of 1-3-7: 63.2% correct at baseline, 70.6% after implementing a classroom-style teaching module (χ2 = 11.20, P = 0.001), and 84.6% after the tabletop exercise module (χ2 = 48.82, P < 0.001)
39	Suwannarong K, et al. (2023)	Assessing the acceptability and feasibility of reactive drug administration for malaria elimination in a Plasmodium vivax predominant setting: a qualitative study in two provinces in Thailand.	2021-22
40	Lai S, et al. (2019)	Changing epidemiology and challenges of malaria in China towards elimination	2011-16
41	Lu G, et al. (2016)	Challenges in and lessons learned during the implementation of the 1-3-7 malaria surveillance and response strategy in China: a qualitative study	2014
44	Cao J, et al. (2014)	Communicating and Monitoring Surveillance and Response Activities for Malaria Elimination: China's "1-3-7" Strategy	2012-13								55% to the nearly 100%
45	Cao Y, et al. (2022)	Case-based malaria surveillance and response: implementation of 1-3-7 approach in Jiangsu Province, China	2010-20
46	Chen JH, et al. (2021)	From 30 million to zero malaria cases in China: lessons learned for China-Africa collaboration in malaria elimination	1950-20
47	Sudathip P, et al. (2019)	The Evolution of the Malaria Clinic: The Cornerstone of Malaria Elimination in Thailand	1960-2019
48	Kitchakarn S, et al. (2023)	The contribution of active case detection to malaria elimination in Thailand	2015-21

## Sheet: Summary
	Case Incidence					1-day case reporting rates
ID	Before	After	Ratio		ID	Before	After
3	17553	3787	0.215747	Thailand
15	465	148	0.31828	China
19	198	90	0.454545	China
23	519	181	0.348748	China
25	4262	39	0.00915063	Cambodia
27	4262	3	0.000703895	China
			All	China
		0.935785	0.0642145	0.0771972
		0.732987	0.267013	0.1132
		0.9392	0.0607996	0.0194884
		0.658869	0.341131	0.0119811
