# Supplementary material for: Systematic review of evidence for the impact and effectiveness of the 1-3-7 strategy for malaria elimination
Source: Malar J. 2024 Dec 18;23:371. doi: 10.1186/s12936-024-05200-w (PMC11657205; doi:10.1186/s12936-024-05200-w)
Supplement: Supplementary file 5 — Supplementary material 5. [file 12936_2024_5200_MOESM5_ESM.xlsx]

## Sheet: (Q1) Confounding Bias
	Author	Paper Title	1.1		1.2		1.3		1.4		1.5		1.6		1.7		1.8		RISK OF BIAS JUDGEMENT
Paper Reference No			Y/PY/PN/N	Comments	Y/PY/PN/N	Comments	Y/PY/PN/N	Comments	Y/PY/PN/N	Comments	Y/PY/PN/N	Comments	Y/PY/PN/N	Comments	Y/PY/PN/N	Comments	Y/PY/PN/N	Comments
6	Zhou SS, Zhan, SS, Zhang L, Rietveld AE, Ramsay AR, Zachariah R, Bissell K, et al.	China’s 1-3-7 surveillance and response strategy for malaria elimination: Is case reporting, investigation and foci response happening according to plan?	py		n		n		n		NI		NI		n		NI		low
9	Kheang ST, Sovannaroth S, Barat LM, Dysoley L, Kapella BK, Po L, et al.	Malaria elimination using the 1-3-7 approach: lessons from Sampov Loun, Cambodia	py		n		n		n		NI		NI		n		NI		low
10	Sudathip P, Naowarat S, Kitchakarn S, Gopinath D, Bisanzio D, Pinyajeerapat N, et al.	Assessing Thailand’s 1-3-7 surveillance strategy in accelerating malaria elimination	py		n		n		n		ni		ni		n		ni		low
11	Aung PP, Thein ZW, Hein ZNM, Aung KT, Mon NO, Linn NYY, et al.	Challenges in early phase of implementing the 1-3-7 surveillance and response approach in malaria elimination setting: A field study from Myanmar	n/a?	Interviews evaluating staff's knowledge on case detection
20	Feng J, Tu H, Li Zhang L, Zhang S, Jiang 1 S, Xia Z, et al.	Mapping transmission foci to eliminate malaria in the People's Republic of China, 2010-2015: A retrospective analysis	py		n		n		n		NI		NI		n		NI		low
21	Feng J, Zhang L, Fang Huang, Jian-Hai Yin, Hong Tu, Zhi-Gui Xia, et al.	Ready for malaria elimination: zero indigenous case reported in the People's Republic of China	py		n		n		n		ni		ni		n		ni		low
22	Routledge I, Lai S, Battle KE, Ghani AC, Gomez-Rodriguez M, Gustafson KB, et al.	Tracking progress towards malaria elimination in China: Individual-level estimates of transmission and its spatiotemporal variation using a diffusion network approach	py		n		n		n		NI		NI		n		NI		low
23	Sudathip P, Kitchakarn S, Shah JA, Bisanzio D, Young F, Gopinath D, et al.	A foci cohort analysis to monitor successful and persistent foci under Thailand's Malaria Elimination Strategy	py		n		n		n		ni		ni		n		ni		low
24	Baliga BS, Jain A, Koduvattat N, Prakash Kumar BGP, Kumar M, Kumar A, et al.	Indigenously developed digital handheld Android-based Geographic Information System (GIS)-tagged tablets	py	uncontrolled field trial	n		n		n		NI		NI		n		NI		low
25	Huang F, Zhang L, Tu H, Cui YW, Zhou SS, Xia ZG, et al.	Epidemiologic Analysis of Efforts to Achieve and Sustain Malaria Elimination along the China-Myanmar Border	py		n		n		n		ni		ni		n		ni		low
26	Cao Y, Lu G, Cotter C, Wang W, Yang M, Liu Y, et al.	Improving the surveillance and response system to achieve and maintain malaria elimination: a retrospective analysis in Jiangsu Province, China.	py		n		n		n		ni		ni		n		ni		low
27	Li X-H, Zhou H-N, Xu J-W, Lin Z-R, Sun X-D, Li J-Y, et al.	Seven decades towards malaria elimination in Yunnan, China	py		n		n		n		ni		ni		n		ni		low
28	Feng X, Xia ZG, Vong S, Yang WZ, Zhou SS.	Surveillance and Response to Drive the National Malaria Elimination Program	PY	No control	N		N		N		NI		NI		n		NI		low
29	Wang D, Cotter C, Sun X, Bennett A, Gosling RD, Xiao N, et al.	Adapting the local response for malaria elimination through evaluation of the 1-3-7 system performance in the China–Myanmar border region	py		n		n		n		NI		NI		n		NI		low
30	Feng J, Liu J, Feng X, Zhang L, Xiao H, Xia Z.	Towards Malaria Elimination: Monitoring and Evaluation of the “1-3-7” Approach at the China–Myanmar Border	py		n		n		n		NI		NI		n		NI		low
31	Lertpiriyasuwat C, Sudathip P, Kitchakarn S, Areechokchai D, Naowarat S, Shah JA, et al.	Implementation and success factors from Thailand's 1-3-7 surveillance strategy for malaria elimination	py		n		n		n		NI		NI		n		NI		low
32	Kyaw AMM, Kathirvel S, Das M, Thapa B, Linn NYY, Maung TM, et al.	“Alert-Audit-Act”: assessment of surveillance and response strategy for malaria elimination in three low-endemic settings of Myanmar in 2016	py		n		n		n		NI		NI		n		NI		low
33	Oo NWH, Nguyen XT, Van Anh Ngo T, Ngo DT, Htike NW, Tun NA, et al.	Performance and feasibility of reactive surveillance and response strategies for malaria elimination in Vietnam: a mixed-methods study	py		n		n		n		ni		ni		n		ni		low
34	Mkali HR, Lalji SM, Al-Mafazy AW, Joseph JJ, Mwaipape OS, Ali AS, et al.	How Real-Time Case-Based Malaria Surveillance Helps Zanzibar Get a Step Closer to Malaria Elimination: Description of Operational Platform and Resources.	py		n		n		n		ni		ni		n		ni		low
35	Lin K, Wei H, Jiang W, Li J, Zhang W, Wei S, et al.	Malaria in the Guangxi Zhuang Autonomous Region in China: A Twelve-Year Surveillance Data Study	py		n		n		n		ni		ni		n		ni		low
36	Wang T, Zhou S-S, Feng J, Oo MM, Chen J, Yan C-F, et al.	Monitoring and evaluation of intervals from onset of fever to diagnosis before "1-3-7" approach in malaria	py		n		n		n		NI		NI		n		NI		low
37	Kong X, Liu X, Tu H, Xu Y, Niu J, Wang Y, et al.	Malaria control and prevention towards elimination: data from an eleven-year surveillance in Shandong Province, China	py		n		n		n		ni		ni		n		ni		low
38	Cao Y, Cotter C, Wang W, Liu Y, Zhou H, Zhuet G, al. n	Malaria Elimination in China: Improving County-Level Malaria Personnel Knowledge of the 1-3-7 Strategy through Tabletop Exercises	py	Testing knowledge about 1-3-7 before and after training module	n		n		n		NI		NI		n		NI		low
40	Lai S, Sun J, Ruktanonchai NW, Zhou S, Yu J, Routledge I, et al.	Changing epidemiology and challenges of malaria in China towards elimination	py		n		n		n		ni		ni		n		ni		low
41	Lu G, Liu Y, Beiersmann C, Feng Y, Cao J, Müller O, et al.	Challenges in and lessons learned during the implementation of the 1-3-7 malaria surveillance and response strategy in China: a qualitative study	n/a	interview study
44	Cao J, Sturrock HJ, Cotter C, Zhou S, Zhou H, Liu Y, et al.	Communicating and Monitoring Surveillance and Response Activities for Malaria Elimination: China's “1-3-7” Strategy	PY	This study is a before/after study and does not control for potential baseline differences across the study over time	N	Patient cannot switch between intervention groups	N	Patient cannot switch between intervention groups	N	The study did not control for time-varying confounders in this pre-post study	NI	N/A	NI	N/A	N	The study did not control for time-varying confounders in this pre-post study	NI	N/A	Serious
44	Suwannarong K, Cotter C, Ponlap T, Bubpa N, Thammasutti K, Chaiwan J, et al.	Assessing the acceptability and feasibility of reactive drug administration for malaria elimination in a Plasmodium vivax predominant setting: a qualitative study in two provinces in Thailand.	py		n		n		n		ni		ni		n		ni		low
45	Cao Y, Lu G, Zhou H, Wang W, Liu Y, Yang M, et al.	Case-based malaria surveillance and response: implementation of 1-3-7 approach in Jiangsu Province, China	py		n		n		n		ni		ni		n		ni		low
46	Chen JH, Fen J, Zhou XN.	From 30 million to zero malaria cases in China: lessons learned for China-Africa collaboration in malaria elimination	N/A	Summary of symposium
47	Sudathip P, Kitchakarn S, Thimasarn K, Gopinath D, Naing T, Sajjad O, et al.	The Evolution of the Malaria Clinic: The Cornerstone of Malaria Elimination in Thailand	py		n		n		n		ni		ni		n		ni		low
48	Kitchakarn S, Naowarat S, Sudathip P, Simpson H, Stelmach R, Suttiwong C, et al.	The contribution of active case detection to malaria elimination in Thailand	py		n		n		n		ni		ni		n		ni		low

## Sheet: (Q2) Selection Bias
	Author	Paper Title	2.1		2.2		2.3		2.4		2.5		RISK OF BIAS JUDGEMENT
Paper Reference No			Y/PY/PN/N	Comments	Y/PY/PN/N	Comments	Y/PY/PN/N	Comments	Y/PY/PN/N	Comments	Y/PY/PN/N	Comments
6	Zhou SS, Zhan, SS, Zhang L, Rietveld AE, Ramsay AR, Zachariah R, Bissell K, et al.	China’s 1-3-7 surveillance and response strategy for malaria elimination: Is case reporting, investigation and foci response happening according to plan?	n		NI		NI		y		NI		Low
9	Kheang ST, Sovannaroth S, Barat LM, Dysoley L, Kapella BK, Po L, et al.	Malaria elimination using the 1-3-7 approach: lessons from Sampov Loun, Cambodia	n		NI		NI		Y		NI
10	Sudathip P, Naowarat S, Kitchakarn S, Gopinath D, Bisanzio D, Pinyajeerapat N, et al.	Assessing Thailand’s 1-3-7 surveillance strategy in accelerating malaria elimination	n		ni		ni		y		ni		Low
11	Aung PP, Thein ZW, Hein ZNM, Aung KT, Mon NO, Linn NYY, et al.	Challenges in early phase of implementing the 1-3-7 surveillance and response approach in malaria elimination setting: A field study from Myanmar	PY?	Interviews evaluating staff's knowledge on case detection	N?		NI		y		NI		Low
20	Feng J, Tu H, Li Zhang L, Zhang S, Jiang 1 S, Xia Z, et al.	Mapping transmission foci to eliminate malaria in the People's Republic of China, 2010-2015: A retrospective analysis	n		NI		NI		y		NI		Low
21	Feng J, Zhang L, Fang Huang, Jian-Hai Yin, Hong Tu, Zhi-Gui Xia, et al.	Ready for malaria elimination: zero indigenous case reported in the People's Republic of China	n		ni		ni		y		ni		Low
22	Routledge I, Lai S, Battle KE, Ghani AC, Gomez-Rodriguez M, Gustafson KB, et al.	Tracking progress towards malaria elimination in China: Individual-level estimates of transmission and its spatiotemporal variation using a diffusion network approach	n		NI		NI		y		NI		Low
23	Sudathip P, Kitchakarn S, Shah JA, Bisanzio D, Young F, Gopinath D, et al.	A foci cohort analysis to monitor successful and persistent foci under Thailand's Malaria Elimination Strategy	n		ni		ni		y		ni		Low
24	Baliga BS, Jain A, Koduvattat N, Prakash Kumar BGP, Kumar M, Kumar A, et al.	Indigenously developed digital handheld Android-based Geographic Information System (GIS)-tagged tablets	n		NI		NI		y		NI		Low
25	Huang F, Zhang L, Tu H, Cui YW, Zhou SS, Xia ZG, et al.	Epidemiologic Analysis of Efforts to Achieve and Sustain Malaria Elimination along the China-Myanmar Border
26	Cao Y, Lu G, Cotter C, Wang W, Yang M, Liu Y, et al.	Improving the surveillance and response system to achieve and maintain malaria elimination: a retrospective analysis in Jiangsu Province, China.
27	Li X-H, Zhou H-N, Xu J-W, Lin Z-R, Sun X-D, Li J-Y, et al.	Seven decades towards malaria elimination in Yunnan, China	n		ni		ni		y		ni		Low
28	Feng X, Xia ZG, Vong S, Yang WZ, Zhou SS.	Surveillance and Response to Drive the National Malaria Elimination Program	n		NI		NI		Y		NI		Low
29	Wang D, Cotter C, Sun X, Bennett A, Gosling RD, Xiao N, et al.	Adapting the local response for malaria elimination through evaluation of the 1-3-7 system performance in the China–Myanmar border region	n		NI		NI		y		NI		Low
30	Feng J, Liu J, Feng X, Zhang L, Xiao H, Xia Z.	Towards Malaria Elimination: Monitoring and Evaluation of the “1-3-7” Approach at the China–Myanmar Border	n		NI		NI		y		NI		Low
31	Lertpiriyasuwat C, Sudathip P, Kitchakarn S, Areechokchai D, Naowarat S, Shah JA, et al.	Implementation and success factors from Thailand's 1-3-7 surveillance strategy for malaria elimination	n		NI		NI		y		NI		Low
32	Kyaw AMM, Kathirvel S, Das M, Thapa B, Linn NYY, Maung TM, et al.	“Alert-Audit-Act”: assessment of surveillance and response strategy for malaria elimination in three low-endemic settings of Myanmar in 2016	n		NI		NI		y		NI		Low
33	Oo NWH, Nguyen XT, Van Anh Ngo T, Ngo DT, Htike NW, Tun NA, et al.	Performance and feasibility of reactive surveillance and response strategies for malaria elimination in Vietnam: a mixed-methods study	n		NI		NI		y		NI		Low
34	Mkali HR, Lalji SM, Al-Mafazy AW, Joseph JJ, Mwaipape OS, Ali AS, et al.	How Real-Time Case-Based Malaria Surveillance Helps Zanzibar Get a Step Closer to Malaria Elimination: Description of Operational Platform and Resources.	n		NI		NI		y		NI		Low
35	Lin K, Wei H, Jiang W, Li J, Zhang W, Wei S, et al.	Malaria in the Guangxi Zhuang Autonomous Region in China: A Twelve-Year Surveillance Data Study	n		ni		ni		y		ni		Low
36	Wang T, Zhou S-S, Feng J, Oo MM, Chen J, Yan C-F, et al.	Monitoring and evaluation of intervals from onset of fever to diagnosis before "1-3-7" approach in malaria	n		NI		NI		y		NI		Low
37	Kong X, Liu X, Tu H, Xu Y, Niu J, Wang Y, et al.	Malaria control and prevention towards elimination: data from an eleven-year surveillance in Shandong Province, China	n		ni		ni		y		ni		Low
38	Cao Y, Cotter C, Wang W, Liu Y, Zhou H, Zhuet G, al. n	Malaria Elimination in China: Improving County-Level Malaria Personnel Knowledge of the 1-3-7 Strategy through Tabletop Exercises	n		NI		NI		Y		NI		Low
40	Lai S, Sun J, Ruktanonchai NW, Zhou S, Yu J, Routledge I, et al.	Changing epidemiology and challenges of malaria in China towards elimination	n		ni		ni		y		ni		Low
41	Lu G, Liu Y, Beiersmann C, Feng Y, Cao J, Müller O, et al.	Challenges in and lessons learned during the implementation of the 1-3-7 malaria surveillance and response strategy in China: a qualitative study
44	Cao J, Sturrock HJ, Cotter C, Zhou S, Zhou H, Liu Y, et al.	Communicating and Monitoring Surveillance and Response Activities for Malaria Elimination: China's “1-3-7” Strategy	N	There were no issues in selection into the arms - data was collected before and after intervention	NI		NI		Y	There is no break in follow-up - data is collected directly from change over	NI		Low
44	Suwannarong K, Cotter C, Ponlap T, Bubpa N, Thammasutti K, Chaiwan J, et al.	Assessing the acceptability and feasibility of reactive drug administration for malaria elimination in a Plasmodium vivax predominant setting: a qualitative study in two provinces in Thailand.	n		ni		ni		y		ni		Low
45	Cao Y, Lu G, Zhou H, Wang W, Liu Y, Yang M, et al.	Case-based malaria surveillance and response: implementation of 1-3-7 approach in Jiangsu Province, China	n		ni		ni		y		ni		Low
46	Chen JH, Fen J, Zhou XN.	From 30 million to zero malaria cases in China: lessons learned for China-Africa collaboration in malaria elimination		Summary of symposium
47	Sudathip P, Kitchakarn S, Thimasarn K, Gopinath D, Naing T, Sajjad O, et al.	The Evolution of the Malaria Clinic: The Cornerstone of Malaria Elimination in Thailand	n		ni		ni		y		ni		Low
48	Kitchakarn S, Naowarat S, Sudathip P, Simpson H, Stelmach R, Suttiwong C, et al.	The contribution of active case detection to malaria elimination in Thailand	n		NI		NI		Y		NI		Low

## Sheet: (Q3) Classification Bias
	Author	Paper Title	3.1		3.2		3.3		RISK OF BIAS JUDGEMENT
Paper Reference No			Y/PY/PN/N	Comments	Y/PY/PN/N	Comments	Y/PY/PN/N	Comments
6	Zhou SS, Zhan, SS, Zhang L, Rietveld AE, Ramsay AR, Zachariah R, Bissell K, et al.	China’s 1-3-7 surveillance and response strategy for malaria elimination: Is case reporting, investigation and foci response happening according to plan?	y		y		n		Low
9	Kheang ST, Sovannaroth S, Barat LM, Dysoley L, Kapella BK, Po L, et al.	Malaria elimination using the 1-3-7 approach: lessons from Sampov Loun, Cambodia	Y		Y		N		Low
10	Sudathip P, Naowarat S, Kitchakarn S, Gopinath D, Bisanzio D, Pinyajeerapat N, et al.	Assessing Thailand’s 1-3-7 surveillance strategy in accelerating malaria elimination	y		y		n		Low
11	Aung PP, Thein ZW, Hein ZNM, Aung KT, Mon NO, Linn NYY, et al.	Challenges in early phase of implementing the 1-3-7 surveillance and response approach in malaria elimination setting: A field study from Myanmar	Y		y		n		Low
20	Feng J, Tu H, Li Zhang L, Zhang S, Jiang 1 S, Xia Z, et al.	Mapping transmission foci to eliminate malaria in the People's Republic of China, 2010-2015: A retrospective analysis	y		y		n		Low
21	Feng J, Zhang L, Fang Huang, Jian-Hai Yin, Hong Tu, Zhi-Gui Xia, et al.	Ready for malaria elimination: zero indigenous case reported in the People's Republic of China	y		y		n		Low
22	Routledge I, Lai S, Battle KE, Ghani AC, Gomez-Rodriguez M, Gustafson KB, et al.	Tracking progress towards malaria elimination in China: Individual-level estimates of transmission and its spatiotemporal variation using a diffusion network approach	y		y		n		Low
23	Sudathip P, Kitchakarn S, Shah JA, Bisanzio D, Young F, Gopinath D, et al.	A foci cohort analysis to monitor successful and persistent foci under Thailand's Malaria Elimination Strategy	y		y		n		Low
24	Baliga BS, Jain A, Koduvattat N, Prakash Kumar BGP, Kumar M, Kumar A, et al.	Indigenously developed digital handheld Android-based Geographic Information System (GIS)-tagged tablets	y		y		n		Low
25	Huang F, Zhang L, Tu H, Cui YW, Zhou SS, Xia ZG, et al.	Epidemiologic Analysis of Efforts to Achieve and Sustain Malaria Elimination along the China-Myanmar Border	y		y		n		Low
26	Cao Y, Lu G, Cotter C, Wang W, Yang M, Liu Y, et al.	Improving the surveillance and response system to achieve and maintain malaria elimination: a retrospective analysis in Jiangsu Province, China.	y		y		n		Low
27	Li X-H, Zhou H-N, Xu J-W, Lin Z-R, Sun X-D, Li J-Y, et al.	Seven decades towards malaria elimination in Yunnan, China	y		y		n		Low
28	Feng X, Xia ZG, Vong S, Yang WZ, Zhou SS.	Surveillance and Response to Drive the National Malaria Elimination Program	Y		Y		N		Low
29	Wang D, Cotter C, Sun X, Bennett A, Gosling RD, Xiao N, et al.	Adapting the local response for malaria elimination through evaluation of the 1-3-7 system performance in the China–Myanmar border region	y		y		n		Low
30	Feng J, Liu J, Feng X, Zhang L, Xiao H, Xia Z.	Towards Malaria Elimination: Monitoring and Evaluation of the “1-3-7” Approach at the China–Myanmar Border	y		y		n		Low
31	Lertpiriyasuwat C, Sudathip P, Kitchakarn S, Areechokchai D, Naowarat S, Shah JA, et al.	Implementation and success factors from Thailand's 1-3-7 surveillance strategy for malaria elimination	y		y		n		Low
32	Kyaw AMM, Kathirvel S, Das M, Thapa B, Linn NYY, Maung TM, et al.	“Alert-Audit-Act”: assessment of surveillance and response strategy for malaria elimination in three low-endemic settings of Myanmar in 2016	y		y		n		Low
33	Oo NWH, Nguyen XT, Van Anh Ngo T, Ngo DT, Htike NW, Tun NA, et al.	Performance and feasibility of reactive surveillance and response strategies for malaria elimination in Vietnam: a mixed-methods study	y		y		n		Low
34	Mkali HR, Lalji SM, Al-Mafazy AW, Joseph JJ, Mwaipape OS, Ali AS, et al.	How Real-Time Case-Based Malaria Surveillance Helps Zanzibar Get a Step Closer to Malaria Elimination: Description of Operational Platform and Resources.	y		y		n		Low
35	Lin K, Wei H, Jiang W, Li J, Zhang W, Wei S, et al.	Malaria in the Guangxi Zhuang Autonomous Region in China: A Twelve-Year Surveillance Data Study	y		y		n		Low
36	Wang T, Zhou S-S, Feng J, Oo MM, Chen J, Yan C-F, et al.	Monitoring and evaluation of intervals from onset of fever to diagnosis before "1-3-7" approach in malaria	y		y		n		Low
37	Kong X, Liu X, Tu H, Xu Y, Niu J, Wang Y, et al.	Malaria control and prevention towards elimination: data from an eleven-year surveillance in Shandong Province, China	y		y		n		Low
38	Cao Y, Cotter C, Wang W, Liu Y, Zhou H, Zhuet G, al. n	Malaria Elimination in China: Improving County-Level Malaria Personnel Knowledge of the 1-3-7 Strategy through Tabletop Exercises	y		y		n		Low
40	Lai S, Sun J, Ruktanonchai NW, Zhou S, Yu J, Routledge I, et al.	Changing epidemiology and challenges of malaria in China towards elimination	y		y		n		Low
41	Lu G, Liu Y, Beiersmann C, Feng Y, Cao J, Müller O, et al.	Challenges in and lessons learned during the implementation of the 1-3-7 malaria surveillance and response strategy in China: a qualitative study
44	Cao J, Sturrock HJ, Cotter C, Zhou S, Zhou H, Liu Y, et al.	Communicating and Monitoring Surveillance and Response Activities for Malaria Elimination: China's “1-3-7” Strategy	Y	The groups are clearly defined as prior and after the introduction of 1-3-7	Y		N		Low
44	Suwannarong K, Cotter C, Ponlap T, Bubpa N, Thammasutti K, Chaiwan J, et al.	Assessing the acceptability and feasibility of reactive drug administration for malaria elimination in a Plasmodium vivax predominant setting: a qualitative study in two provinces in Thailand.	y		y		n		Low
45	Cao Y, Lu G, Zhou H, Wang W, Liu Y, Yang M, et al.	Case-based malaria surveillance and response: implementation of 1-3-7 approach in Jiangsu Province, China	y		y		n		Low
46	Chen JH, Fen J, Zhou XN.	From 30 million to zero malaria cases in China: lessons learned for China-Africa collaboration in malaria elimination		Summary of symposium
47	Sudathip P, Kitchakarn S, Thimasarn K, Gopinath D, Naing T, Sajjad O, et al.	The Evolution of the Malaria Clinic: The Cornerstone of Malaria Elimination in Thailand	y		y		n		Low
48	Kitchakarn S, Naowarat S, Sudathip P, Simpson H, Stelmach R, Suttiwong C, et al.	The contribution of active case detection to malaria elimination in Thailand	y		y		n		Low

## Sheet: (Q4) Deviation from protocol
	Author	Paper Title	4.1		4.2		4.3		4.4		4.5		4.6		RISK OF BIAS JUDGEMENT
Paper Reference No			Y/PY/PN/N	Comments	Y/PY/PN/N	Comments	Y/PY/PN/N	Comments	Y/PY/PN/N	Comments	Y/PY/PN/N	Comments	Y/PY/PN/N	Comments
6	Zhou SS, Zhan, SS, Zhang L, Rietveld AE, Ramsay AR, Zachariah R, Bissell K, et al.	China’s 1-3-7 surveillance and response strategy for malaria elimination: Is case reporting, investigation and foci response happening according to plan?	NI		NI		PN		PY		PY		NI		Moderate
9	Kheang ST, Sovannaroth S, Barat LM, Dysoley L, Kapella BK, Po L, et al.	Malaria elimination using the 1-3-7 approach: lessons from Sampov Loun, Cambodia	NI		NI		PN		PY		PY		NI		Moderate
10	Sudathip P, Naowarat S, Kitchakarn S, Gopinath D, Bisanzio D, Pinyajeerapat N, et al.	Assessing Thailand’s 1-3-7 surveillance strategy in accelerating malaria elimination	ni		ni		pn		py		py		ni		Moderate
11	Aung PP, Thein ZW, Hein ZNM, Aung KT, Mon NO, Linn NYY, et al.	Challenges in early phase of implementing the 1-3-7 surveillance and response approach in malaria elimination setting: A field study from Myanmar	n		NI		PN		PY?	Interviews evaluating staff's knowledge on case detection	n/a?	Interviews evaluating staff's knowledge on case detection	NI		Moderate
20	Feng J, Tu H, Li Zhang L, Zhang S, Jiang 1 S, Xia Z, et al.	Mapping transmission foci to eliminate malaria in the People's Republic of China, 2010-2015: A retrospective analysis	NI		NI		PN		PY		PY		NI		Moderate
21	Feng J, Zhang L, Fang Huang, Jian-Hai Yin, Hong Tu, Zhi-Gui Xia, et al.	Ready for malaria elimination: zero indigenous case reported in the People's Republic of China	ni		ni		pn		py		py		ni		Moderate
22	Routledge I, Lai S, Battle KE, Ghani AC, Gomez-Rodriguez M, Gustafson KB, et al.	Tracking progress towards malaria elimination in China: Individual-level estimates of transmission and its spatiotemporal variation using a diffusion network approach	NI		NI		PN		PY		PY		NI		Moderate
23	Sudathip P, Kitchakarn S, Shah JA, Bisanzio D, Young F, Gopinath D, et al.	A foci cohort analysis to monitor successful and persistent foci under Thailand's Malaria Elimination Strategy	ni		ni		pn		py		py		ni		Moderate
24	Baliga BS, Jain A, Koduvattat N, Prakash Kumar BGP, Kumar M, Kumar A, et al.	Indigenously developed digital handheld Android-based Geographic Information System (GIS)-tagged tablets	No? PN	Compares digital reporting software to manually collected data	NI		PN		PY		PY		NI		Moderate
25	Huang F, Zhang L, Tu H, Cui YW, Zhou SS, Xia ZG, et al.	Epidemiologic Analysis of Efforts to Achieve and Sustain Malaria Elimination along the China-Myanmar Border	NI		NI		PN		PY		PY		NI		Moderate
26	Cao Y, Lu G, Cotter C, Wang W, Yang M, Liu Y, et al.	Improving the surveillance and response system to achieve and maintain malaria elimination: a retrospective analysis in Jiangsu Province, China.	NI		NI		PN		PY		PY		NI		Moderate
27	Li X-H, Zhou H-N, Xu J-W, Lin Z-R, Sun X-D, Li J-Y, et al.	Seven decades towards malaria elimination in Yunnan, China	ni		ni		pn		py		py		ni		Moderate
28	Feng X, Xia ZG, Vong S, Yang WZ, Zhou SS.	Surveillance and Response to Drive the National Malaria Elimination Program	NI		NI		PN		PY		PY		NI		Moderate
29	Wang D, Cotter C, Sun X, Bennett A, Gosling RD, Xiao N, et al.	Adapting the local response for malaria elimination through evaluation of the 1-3-7 system performance in the China–Myanmar border region	NI		NI		PN		PY		PY		NI		Moderate
30	Feng J, Liu J, Feng X, Zhang L, Xiao H, Xia Z.	Towards Malaria Elimination: Monitoring and Evaluation of the “1-3-7” Approach at the China–Myanmar Border	NI		NI		PN		PY		PY		NI		Moderate
31	Lertpiriyasuwat C, Sudathip P, Kitchakarn S, Areechokchai D, Naowarat S, Shah JA, et al.	Implementation and success factors from Thailand's 1-3-7 surveillance strategy for malaria elimination	ni		NI		PN		py		py		ni		Moderate
32	Kyaw AMM, Kathirvel S, Das M, Thapa B, Linn NYY, Maung TM, et al.	“Alert-Audit-Act”: assessment of surveillance and response strategy for malaria elimination in three low-endemic settings of Myanmar in 2016	NI		NI		PN		PY		PY		NI		Moderate
33	Oo NWH, Nguyen XT, Van Anh Ngo T, Ngo DT, Htike NW, Tun NA, et al.	Performance and feasibility of reactive surveillance and response strategies for malaria elimination in Vietnam: a mixed-methods study	NI		NI		PN		PY		PY		NI		Moderate
34	Mkali HR, Lalji SM, Al-Mafazy AW, Joseph JJ, Mwaipape OS, Ali AS, et al.	How Real-Time Case-Based Malaria Surveillance Helps Zanzibar Get a Step Closer to Malaria Elimination: Description of Operational Platform and Resources.	NI		NI		PN		PY		PY		NI		Moderate
35	Lin K, Wei H, Jiang W, Li J, Zhang W, Wei S, et al.	Malaria in the Guangxi Zhuang Autonomous Region in China: A Twelve-Year Surveillance Data Study	ni		ni		pn		py		py		ni		Moderate
36	Wang T, Zhou S-S, Feng J, Oo MM, Chen J, Yan C-F, et al.	Monitoring and evaluation of intervals from onset of fever to diagnosis before "1-3-7" approach in malaria	NI		NI		PN		PY		PY		NI		Moderate
37	Kong X, Liu X, Tu H, Xu Y, Niu J, Wang Y, et al.	Malaria control and prevention towards elimination: data from an eleven-year surveillance in Shandong Province, China	ni		ni		pn		py		py		ni		Moderate
38	Cao Y, Cotter C, Wang W, Liu Y, Zhou H, Zhuet G, al. n	Malaria Elimination in China: Improving County-Level Malaria Personnel Knowledge of the 1-3-7 Strategy through Tabletop Exercises	NI		NI		PN		Y	Testing knowledge about 1-3-7 before and after training module	Y		NI		Moderate
40	Lai S, Sun J, Ruktanonchai NW, Zhou S, Yu J, Routledge I, et al.	Changing epidemiology and challenges of malaria in China towards elimination	ni		ni		pn		py		py		ni		Moderate
41	Lu G, Liu Y, Beiersmann C, Feng Y, Cao J, Müller O, et al.	Challenges in and lessons learned during the implementation of the 1-3-7 malaria surveillance and response strategy in China: a qualitative study
44	Cao J, Sturrock HJ, Cotter C, Zhou S, Zhou H, Liu Y, et al.	Communicating and Monitoring Surveillance and Response Activities for Malaria Elimination: China's “1-3-7” Strategy	NI	Not for assigment to intervention	NI	Not for assigment to intervention	PN	It is hard to assess for other factors which may affect malaria infection rates across time	PY	This intervention was implemented throughout the country	PY		NI		Moderate
44	Suwannarong K, Cotter C, Ponlap T, Bubpa N, Thammasutti K, Chaiwan J, et al.	Assessing the acceptability and feasibility of reactive drug administration for malaria elimination in a Plasmodium vivax predominant setting: a qualitative study in two provinces in Thailand.	NI		NI		PN		PY		PY		NI		Moderate
45	Cao Y, Lu G, Zhou H, Wang W, Liu Y, Yang M, et al.	Case-based malaria surveillance and response: implementation of 1-3-7 approach in Jiangsu Province, China	ni		ni		pn		py		py		ni		Moderate
46	Chen JH, Fen J, Zhou XN.	From 30 million to zero malaria cases in China: lessons learned for China-Africa collaboration in malaria elimination		Summary of symposium
47	Sudathip P, Kitchakarn S, Thimasarn K, Gopinath D, Naing T, Sajjad O, et al.	The Evolution of the Malaria Clinic: The Cornerstone of Malaria Elimination in Thailand	ni		ni		pn		py		py		ni		Moderate
48	Kitchakarn S, Naowarat S, Sudathip P, Simpson H, Stelmach R, Suttiwong C, et al.	The contribution of active case detection to malaria elimination in Thailand	NI		NI		PN		PY		PY		NI		Moderate

## Sheet: (Q5) Missing Data
	Author	Paper Title	5.1		5.2		5.3		5.4		5.5		RISK OF BIAS JUDGEMENT
Paper Reference No			Y/PY/PN/N	Comments	Y/PY/PN/N	Comments	Y/PY/PN/N	Comments	Y/PY/PN/N	Comments	Y/PY/PN/N	Comments
6	Zhou SS, Zhan, SS, Zhang L, Rietveld AE, Ramsay AR, Zachariah R, Bissell K, et al.	China’s 1-3-7 surveillance and response strategy for malaria elimination: Is case reporting, investigation and foci response happening according to plan?	PY		PN		NI						Low
9	Kheang ST, Sovannaroth S, Barat LM, Dysoley L, Kapella BK, Po L, et al.	Malaria elimination using the 1-3-7 approach: lessons from Sampov Loun, Cambodia	PY		PN		NI						Low
10	Sudathip P, Naowarat S, Kitchakarn S, Gopinath D, Bisanzio D, Pinyajeerapat N, et al.	Assessing Thailand’s 1-3-7 surveillance strategy in accelerating malaria elimination	py		pn		ni						Low
11	Aung PP, Thein ZW, Hein ZNM, Aung KT, Mon NO, Linn NYY, et al.	Challenges in early phase of implementing the 1-3-7 surveillance and response approach in malaria elimination setting: A field study from Myanmar	Y		N		NI						Low
20	Feng J, Tu H, Li Zhang L, Zhang S, Jiang 1 S, Xia Z, et al.	Mapping transmission foci to eliminate malaria in the People's Republic of China, 2010-2015: A retrospective analysis	PY		PN		NI						Low
21	Feng J, Zhang L, Fang Huang, Jian-Hai Yin, Hong Tu, Zhi-Gui Xia, et al.	Ready for malaria elimination: zero indigenous case reported in the People's Republic of China	py		pn		ni						Low
22	Routledge I, Lai S, Battle KE, Ghani AC, Gomez-Rodriguez M, Gustafson KB, et al.	Tracking progress towards malaria elimination in China: Individual-level estimates of transmission and its spatiotemporal variation using a diffusion network approach	PY		PN		NI						Low
23	Sudathip P, Kitchakarn S, Shah JA, Bisanzio D, Young F, Gopinath D, et al.	A foci cohort analysis to monitor successful and persistent foci under Thailand's Malaria Elimination Strategy	py		pn		ni						Low
24	Baliga BS, Jain A, Koduvattat N, Prakash Kumar BGP, Kumar M, Kumar A, et al.	Indigenously developed digital handheld Android-based Geographic Information System (GIS)-tagged tablets	PY		PN		ni						Low
25	Huang F, Zhang L, Tu H, Cui YW, Zhou SS, Xia ZG, et al.	Epidemiologic Analysis of Efforts to Achieve and Sustain Malaria Elimination along the China-Myanmar Border	PY		PN		NI						Low
26	Cao Y, Lu G, Cotter C, Wang W, Yang M, Liu Y, et al.	Improving the surveillance and response system to achieve and maintain malaria elimination: a retrospective analysis in Jiangsu Province, China.	PY		PN		ni						Low
27	Li X-H, Zhou H-N, Xu J-W, Lin Z-R, Sun X-D, Li J-Y, et al.	Seven decades towards malaria elimination in Yunnan, China	py		pn		ni						Low
28	Feng X, Xia ZG, Vong S, Yang WZ, Zhou SS.	Surveillance and Response to Drive the National Malaria Elimination Program	PY		PN		NI						Low
29	Wang D, Cotter C, Sun X, Bennett A, Gosling RD, Xiao N, et al.	Adapting the local response for malaria elimination through evaluation of the 1-3-7 system performance in the China–Myanmar border region	PY		PN		NI						Low
30	Feng J, Liu J, Feng X, Zhang L, Xiao H, Xia Z.	Towards Malaria Elimination: Monitoring and Evaluation of the “1-3-7” Approach at the China–Myanmar Border	PY		PN		NI						Low
31	Lertpiriyasuwat C, Sudathip P, Kitchakarn S, Areechokchai D, Naowarat S, Shah JA, et al.	Implementation and success factors from Thailand's 1-3-7 surveillance strategy for malaria elimination	PY		PN		ni						Low
32	Kyaw AMM, Kathirvel S, Das M, Thapa B, Linn NYY, Maung TM, et al.	“Alert-Audit-Act”: assessment of surveillance and response strategy for malaria elimination in three low-endemic settings of Myanmar in 2016	PY		PN		NI						Low
33	Oo NWH, Nguyen XT, Van Anh Ngo T, Ngo DT, Htike NW, Tun NA, et al.	Performance and feasibility of reactive surveillance and response strategies for malaria elimination in Vietnam: a mixed-methods study	PY		PN		NI						Low
34	Mkali HR, Lalji SM, Al-Mafazy AW, Joseph JJ, Mwaipape OS, Ali AS, et al.	How Real-Time Case-Based Malaria Surveillance Helps Zanzibar Get a Step Closer to Malaria Elimination: Description of Operational Platform and Resources.	PY		PN		ni						Low
35	Lin K, Wei H, Jiang W, Li J, Zhang W, Wei S, et al.	Malaria in the Guangxi Zhuang Autonomous Region in China: A Twelve-Year Surveillance Data Study	py		pn		ni						Low
36	Wang T, Zhou S-S, Feng J, Oo MM, Chen J, Yan C-F, et al.	Monitoring and evaluation of intervals from onset of fever to diagnosis before "1-3-7" approach in malaria	PY		PN		NI						Low
37	Kong X, Liu X, Tu H, Xu Y, Niu J, Wang Y, et al.	Malaria control and prevention towards elimination: data from an eleven-year surveillance in Shandong Province, China	py		pn		ni						Low
38	Cao Y, Cotter C, Wang W, Liu Y, Zhou H, Zhuet G, al. n	Malaria Elimination in China: Improving County-Level Malaria Personnel Knowledge of the 1-3-7 Strategy through Tabletop Exercises	PY		N		N						Low
40	Lai S, Sun J, Ruktanonchai NW, Zhou S, Yu J, Routledge I, et al.	Changing epidemiology and challenges of malaria in China towards elimination	py		pn		ni						Low
41	Lu G, Liu Y, Beiersmann C, Feng Y, Cao J, Müller O, et al.	Challenges in and lessons learned during the implementation of the 1-3-7 malaria surveillance and response strategy in China: a qualitative study
44	Cao J, Sturrock HJ, Cotter C, Zhou S, Zhou H, Liu Y, et al.	Communicating and Monitoring Surveillance and Response Activities for Malaria Elimination: China's “1-3-7” Strategy	PY	This a study looking at subjects nationwide across China	PN		NI	Unknown					Low
44	Suwannarong K, Cotter C, Ponlap T, Bubpa N, Thammasutti K, Chaiwan J, et al.	Assessing the acceptability and feasibility of reactive drug administration for malaria elimination in a Plasmodium vivax predominant setting: a qualitative study in two provinces in Thailand.	PY		PN		ni						Low
45	Cao Y, Lu G, Zhou H, Wang W, Liu Y, Yang M, et al.	Case-based malaria surveillance and response: implementation of 1-3-7 approach in Jiangsu Province, China	py		pn		ni						Low
46	Chen JH, Fen J, Zhou XN.	From 30 million to zero malaria cases in China: lessons learned for China-Africa collaboration in malaria elimination		Summary of symposium
47	Sudathip P, Kitchakarn S, Thimasarn K, Gopinath D, Naing T, Sajjad O, et al.	The Evolution of the Malaria Clinic: The Cornerstone of Malaria Elimination in Thailand	py		pn		ni						Low
48	Kitchakarn S, Naowarat S, Sudathip P, Simpson H, Stelmach R, Suttiwong C, et al.	The contribution of active case detection to malaria elimination in Thailand	PY		PN		NI						Low

## Sheet: (Q6) Measurement Bias
	Author	Paper Title	6.1		6.2		6.3		6.4		RISK OF BIAS JUDGEMENT
Paper Reference No			Y/PY/PN/N	Comments	Y/PY/PN/N	Comments	Y/PY/PN/N	Comments	Y/PY/PN/N	Comments
6	Zhou SS, Zhan, SS, Zhang L, Rietveld AE, Ramsay AR, Zachariah R, Bissell K, et al.	China’s 1-3-7 surveillance and response strategy for malaria elimination: Is case reporting, investigation and foci response happening according to plan?	n		y		y		n		Low
9	Kheang ST, Sovannaroth S, Barat LM, Dysoley L, Kapella BK, Po L, et al.	Malaria elimination using the 1-3-7 approach: lessons from Sampov Loun, Cambodia	N		Y		Y		N		Low
10	Sudathip P, Naowarat S, Kitchakarn S, Gopinath D, Bisanzio D, Pinyajeerapat N, et al.	Assessing Thailand’s 1-3-7 surveillance strategy in accelerating malaria elimination	n		y		y		n		Low
11	Aung PP, Thein ZW, Hein ZNM, Aung KT, Mon NO, Linn NYY, et al.	Challenges in early phase of implementing the 1-3-7 surveillance and response approach in malaria elimination setting: A field study from Myanmar	n/a?	Interviews evaluating staff's knowledge on case detection							Low
20	Feng J, Tu H, Li Zhang L, Zhang S, Jiang 1 S, Xia Z, et al.	Mapping transmission foci to eliminate malaria in the People's Republic of China, 2010-2015: A retrospective analysis	n		y		y		n		Low
21	Feng J, Zhang L, Fang Huang, Jian-Hai Yin, Hong Tu, Zhi-Gui Xia, et al.	Ready for malaria elimination: zero indigenous case reported in the People's Republic of China	n		y		y		n		Low
22	Routledge I, Lai S, Battle KE, Ghani AC, Gomez-Rodriguez M, Gustafson KB, et al.	Tracking progress towards malaria elimination in China: Individual-level estimates of transmission and its spatiotemporal variation using a diffusion network approach	n		y		y		n		Low
23	Sudathip P, Kitchakarn S, Shah JA, Bisanzio D, Young F, Gopinath D, et al.	A foci cohort analysis to monitor successful and persistent foci under Thailand's Malaria Elimination Strategy	n		y		y		n		Low
24	Baliga BS, Jain A, Koduvattat N, Prakash Kumar BGP, Kumar M, Kumar A, et al.	Indigenously developed digital handheld Android-based Geographic Information System (GIS)-tagged tablets	n		y		pn	Compares digital to manual data collection methods	n		Low
25	Huang F, Zhang L, Tu H, Cui YW, Zhou SS, Xia ZG, et al.	Epidemiologic Analysis of Efforts to Achieve and Sustain Malaria Elimination along the China-Myanmar Border	n		y		y		n		Low
26	Cao Y, Lu G, Cotter C, Wang W, Yang M, Liu Y, et al.	Improving the surveillance and response system to achieve and maintain malaria elimination: a retrospective analysis in Jiangsu Province, China.	n		y		y		n		Low
27	Li X-H, Zhou H-N, Xu J-W, Lin Z-R, Sun X-D, Li J-Y, et al.	Seven decades towards malaria elimination in Yunnan, China	n		y		y		n		Low
28	Feng X, Xia ZG, Vong S, Yang WZ, Zhou SS.	Surveillance and Response to Drive the National Malaria Elimination Program	N		Y		Y		N		Low
29	Wang D, Cotter C, Sun X, Bennett A, Gosling RD, Xiao N, et al.	Adapting the local response for malaria elimination through evaluation of the 1-3-7 system performance in the China–Myanmar border region	n		y		y		n		Low
30	Feng J, Liu J, Feng X, Zhang L, Xiao H, Xia Z.	Towards Malaria Elimination: Monitoring and Evaluation of the “1-3-7” Approach at the China–Myanmar Border	n		y		y		n		Low
31	Lertpiriyasuwat C, Sudathip P, Kitchakarn S, Areechokchai D, Naowarat S, Shah JA, et al.	Implementation and success factors from Thailand's 1-3-7 surveillance strategy for malaria elimination	n		y		y		n		Low
32	Kyaw AMM, Kathirvel S, Das M, Thapa B, Linn NYY, Maung TM, et al.	“Alert-Audit-Act”: assessment of surveillance and response strategy for malaria elimination in three low-endemic settings of Myanmar in 2016	n		y		y		n		Low
33	Oo NWH, Nguyen XT, Van Anh Ngo T, Ngo DT, Htike NW, Tun NA, et al.	Performance and feasibility of reactive surveillance and response strategies for malaria elimination in Vietnam: a mixed-methods study	n		y		y		n		Low
34	Mkali HR, Lalji SM, Al-Mafazy AW, Joseph JJ, Mwaipape OS, Ali AS, et al.	How Real-Time Case-Based Malaria Surveillance Helps Zanzibar Get a Step Closer to Malaria Elimination: Description of Operational Platform and Resources.	n		y		y		n		Low
35	Lin K, Wei H, Jiang W, Li J, Zhang W, Wei S, et al.	Malaria in the Guangxi Zhuang Autonomous Region in China: A Twelve-Year Surveillance Data Study	n		y		y		n		Low
36	Wang T, Zhou S-S, Feng J, Oo MM, Chen J, Yan C-F, et al.	Monitoring and evaluation of intervals from onset of fever to diagnosis before "1-3-7" approach in malaria	n		y		y		n		Low
37	Kong X, Liu X, Tu H, Xu Y, Niu J, Wang Y, et al.	Malaria control and prevention towards elimination: data from an eleven-year surveillance in Shandong Province, China	n		y		y		n		Low
38	Cao Y, Cotter C, Wang W, Liu Y, Zhou H, Zhuet G, al. n	Malaria Elimination in China: Improving County-Level Malaria Personnel Knowledge of the 1-3-7 Strategy through Tabletop Exercises	n/a? /Y	Testing knowledge about 1-3-7 before and after training module	y		y		n		Low
40	Lai S, Sun J, Ruktanonchai NW, Zhou S, Yu J, Routledge I, et al.	Changing epidemiology and challenges of malaria in China towards elimination	n		y		y		n		Low
41	Lu G, Liu Y, Beiersmann C, Feng Y, Cao J, Müller O, et al.	Challenges in and lessons learned during the implementation of the 1-3-7 malaria surveillance and response strategy in China: a qualitative study
44	Cao J, Sturrock HJ, Cotter C, Zhou S, Zhou H, Liu Y, et al.	Communicating and Monitoring Surveillance and Response Activities for Malaria Elimination: China's “1-3-7” Strategy	N	There is negligible assessor judgment in determining the number of cases malaria given the 1-3-7 strategy	Y	This is a pre-post study design	Y		N		Low
44	Suwannarong K, Cotter C, Ponlap T, Bubpa N, Thammasutti K, Chaiwan J, et al.	Assessing the acceptability and feasibility of reactive drug administration for malaria elimination in a Plasmodium vivax predominant setting: a qualitative study in two provinces in Thailand.	n		y		y		n		Low
45	Cao Y, Lu G, Zhou H, Wang W, Liu Y, Yang M, et al.	Case-based malaria surveillance and response: implementation of 1-3-7 approach in Jiangsu Province, China	n		y		y		n		Low
46	Chen JH, Fen J, Zhou XN.	From 30 million to zero malaria cases in China: lessons learned for China-Africa collaboration in malaria elimination		Summary of symposium
47	Sudathip P, Kitchakarn S, Thimasarn K, Gopinath D, Naing T, Sajjad O, et al.	The Evolution of the Malaria Clinic: The Cornerstone of Malaria Elimination in Thailand	n		y		y		n		Low
48	Kitchakarn S, Naowarat S, Sudathip P, Simpson H, Stelmach R, Suttiwong C, et al.	The contribution of active case detection to malaria elimination in Thailand	n		y		y		n		Low

## Sheet: (Q7) Reporting Bias
	Author	Paper Title	7.1		7.2		7.3		RISK OF BIAS JUDGEMENT
Paper Reference No			Y/PY/PN/N	Comments	Y/PY/PN/N	Comments	Y/PY/PN/N	Comments
6	Zhou SS, Zhan, SS, Zhang L, Rietveld AE, Ramsay AR, Zachariah R, Bissell K, et al.	China’s 1-3-7 surveillance and response strategy for malaria elimination: Is case reporting, investigation and foci response happening according to plan?	PN		n		n		Low
9	Kheang ST, Sovannaroth S, Barat LM, Dysoley L, Kapella BK, Po L, et al.	Malaria elimination using the 1-3-7 approach: lessons from Sampov Loun, Cambodia	PN		N		N		Low
10	Sudathip P, Naowarat S, Kitchakarn S, Gopinath D, Bisanzio D, Pinyajeerapat N, et al.	Assessing Thailand’s 1-3-7 surveillance strategy in accelerating malaria elimination	pn		n		n		Low
11	Aung PP, Thein ZW, Hein ZNM, Aung KT, Mon NO, Linn NYY, et al.	Challenges in early phase of implementing the 1-3-7 surveillance and response approach in malaria elimination setting: A field study from Myanmar	PN		n		n		Low
20	Feng J, Tu H, Li Zhang L, Zhang S, Jiang 1 S, Xia Z, et al.	Mapping transmission foci to eliminate malaria in the People's Republic of China, 2010-2015: A retrospective analysis	PN		n		n		Low
21	Feng J, Zhang L, Fang Huang, Jian-Hai Yin, Hong Tu, Zhi-Gui Xia, et al.	Ready for malaria elimination: zero indigenous case reported in the People's Republic of China	pn		n		n		Low
22	Routledge I, Lai S, Battle KE, Ghani AC, Gomez-Rodriguez M, Gustafson KB, et al.	Tracking progress towards malaria elimination in China: Individual-level estimates of transmission and its spatiotemporal variation using a diffusion network approach	PN		n		n		Low
23	Sudathip P, Kitchakarn S, Shah JA, Bisanzio D, Young F, Gopinath D, et al.	A foci cohort analysis to monitor successful and persistent foci under Thailand's Malaria Elimination Strategy	pn		n		n		Low
24	Baliga BS, Jain A, Koduvattat N, Prakash Kumar BGP, Kumar M, Kumar A, et al.	Indigenously developed digital handheld Android-based Geographic Information System (GIS)-tagged tablets	pn		n		n		Low
25	Huang F, Zhang L, Tu H, Cui YW, Zhou SS, Xia ZG, et al.	Epidemiologic Analysis of Efforts to Achieve and Sustain Malaria Elimination along the China-Myanmar Border	pn		n		n		Low
26	Cao Y, Lu G, Cotter C, Wang W, Yang M, Liu Y, et al.	Improving the surveillance and response system to achieve and maintain malaria elimination: a retrospective analysis in Jiangsu Province, China.	pn		n		n		Low
27	Li X-H, Zhou H-N, Xu J-W, Lin Z-R, Sun X-D, Li J-Y, et al.	Seven decades towards malaria elimination in Yunnan, China	pn		n		n		Low
28	Feng X, Xia ZG, Vong S, Yang WZ, Zhou SS.	Surveillance and Response to Drive the National Malaria Elimination Program	PN		N		N		Low
29	Wang D, Cotter C, Sun X, Bennett A, Gosling RD, Xiao N, et al.	Adapting the local response for malaria elimination through evaluation of the 1-3-7 system performance in the China–Myanmar border region	PN		n		n		Low
30	Feng J, Liu J, Feng X, Zhang L, Xiao H, Xia Z.	Towards Malaria Elimination: Monitoring and Evaluation of the “1-3-7” Approach at the China–Myanmar Border	PN		n		n	Treats 18 counties (chosen population) as a single group	Low
31	Lertpiriyasuwat C, Sudathip P, Kitchakarn S, Areechokchai D, Naowarat S, Shah JA, et al.	Implementation and success factors from Thailand's 1-3-7 surveillance strategy for malaria elimination	PN		n		n		Low
32	Kyaw AMM, Kathirvel S, Das M, Thapa B, Linn NYY, Maung TM, et al.	“Alert-Audit-Act”: assessment of surveillance and response strategy for malaria elimination in three low-endemic settings of Myanmar in 2016	PN		n		n		Low
33	Oo NWH, Nguyen XT, Van Anh Ngo T, Ngo DT, Htike NW, Tun NA, et al.	Performance and feasibility of reactive surveillance and response strategies for malaria elimination in Vietnam: a mixed-methods study	PN		n		n		Low
34	Mkali HR, Lalji SM, Al-Mafazy AW, Joseph JJ, Mwaipape OS, Ali AS, et al.	How Real-Time Case-Based Malaria Surveillance Helps Zanzibar Get a Step Closer to Malaria Elimination: Description of Operational Platform and Resources.	PN		n		n		Low
35	Lin K, Wei H, Jiang W, Li J, Zhang W, Wei S, et al.	Malaria in the Guangxi Zhuang Autonomous Region in China: A Twelve-Year Surveillance Data Study	pn		n		n		Low
36	Wang T, Zhou S-S, Feng J, Oo MM, Chen J, Yan C-F, et al.	Monitoring and evaluation of intervals from onset of fever to diagnosis before "1-3-7" approach in malaria	PN		n		n		Low
37	Kong X, Liu X, Tu H, Xu Y, Niu J, Wang Y, et al.	Malaria control and prevention towards elimination: data from an eleven-year surveillance in Shandong Province, China	pn		n		n		Low
38	Cao Y, Cotter C, Wang W, Liu Y, Zhou H, Zhuet G, al. n	Malaria Elimination in China: Improving County-Level Malaria Personnel Knowledge of the 1-3-7 Strategy through Tabletop Exercises	N		n		n		Low
40	Lai S, Sun J, Ruktanonchai NW, Zhou S, Yu J, Routledge I, et al.	Changing epidemiology and challenges of malaria in China towards elimination	pn		n		n		Low
41	Lu G, Liu Y, Beiersmann C, Feng Y, Cao J, Müller O, et al.	Challenges in and lessons learned during the implementation of the 1-3-7 malaria surveillance and response strategy in China: a qualitative study
44	Cao J, Sturrock HJ, Cotter C, Zhou S, Zhou H, Liu Y, et al.	Communicating and Monitoring Surveillance and Response Activities for Malaria Elimination: China's “1-3-7” Strategy	PN	There does not appear to be a battery of other potential outcomes which could be reported	N		N	No subgroups are reported	Low
44	Suwannarong K, Cotter C, Ponlap T, Bubpa N, Thammasutti K, Chaiwan J, et al.	Assessing the acceptability and feasibility of reactive drug administration for malaria elimination in a Plasmodium vivax predominant setting: a qualitative study in two provinces in Thailand.	pn		n		n		Low
45	Cao Y, Lu G, Zhou H, Wang W, Liu Y, Yang M, et al.	Case-based malaria surveillance and response: implementation of 1-3-7 approach in Jiangsu Province, China	pn		n		n		Low
46	Chen JH, Fen J, Zhou XN.	From 30 million to zero malaria cases in China: lessons learned for China-Africa collaboration in malaria elimination		Summary of symposium
47	Sudathip P, Kitchakarn S, Thimasarn K, Gopinath D, Naing T, Sajjad O, et al.	The Evolution of the Malaria Clinic: The Cornerstone of Malaria Elimination in Thailand	pn		n		n		Low
48	Kitchakarn S, Naowarat S, Sudathip P, Simpson H, Stelmach R, Suttiwong C, et al.	The contribution of active case detection to malaria elimination in Thailand	pn		n		n		Low
